# Supplementary material for: Engaging community pharmacists to eliminate inadvertent doping in sports: A study of their knowledge on doping
Source: PLoS One. 2022 Jun 10;17(6):e0268878. doi: 10.1371/journal.pone.0268878 (PMC9187095; doi:10.1371/journal.pone.0268878)
Supplement: S1 Table — (XLSX) [file pone.0268878.s001.xlsx]

## Sheet: Sheet1
Your temporary usage period for IBM SPSS Statistics will expire in 5868 days.
GET
FILE='C:\Users\Asus\Desktop\FYP.sav'.
FREQUENCIES VARIABLES=Age Agegroup Gender Race Practice SpecificP Degree Degree2 OverseaP OverseaP2
OverseaP3 Postgrad Postgrad2 Body Body2 Years Yearsgroup Doping
/ORDER=ANALYSIS.
Frequencies
Notes
Output Created		07-DEC-2019 20:50:04
Comments
Input	Data	C:\Users\Asus\Desktop\FYP.sav
	Active Dataset	DataSet1
	Filter	<none>
	Weight	<none>
	Split File	<none>
	N of Rows in Working Data File	384
Missing Value Handling	Definition of Missing	User-defined missing values are treated as missing.
	Cases Used	Statistics are based on all cases with valid data.
Syntax		FREQUENCIES VARIABLES=Age Agegroup Gender Race Practice SpecificP Degree Degree2 OverseaP OverseaP2 OverseaP3 Postgrad Postgrad2 Body Body2 Years Yearsgroup Doping /ORDER=ANALYSIS.
Resources	Processor Time	00:00:00.02
	Elapsed Time	00:00:00.02
Statistics
		Age	Age group	Gender	Race	Place of practice	Specific place	Degree	Where degree	Oversea Practice	Where oversea	How long	Postgrad	Where postgrad	Professional body	Which body	Years of practice	Years group	Understanding of doping
N	Valid	284	384	384	384	383	381	379	377	382	46	46	381	13	378	246	375	384	381
	Missing	100	0	0	0	1	3	5	7	2	338	338	3	371	6	138	9	0	3
Frequency Table
Age
		Frequency	Percent	Valid Percent	Cumulative Percent
Valid	23	4	1.04167	1.40845	1.40845
	24	6	1.5625	2.11268	3.52113
	25	16	4.16667	5.6338	9.15493
	26	18	4.6875	6.33803	15.493
	27	29	7.55208	10.2113	25.7042
	28	31	8.07292	10.9155	36.6197
	29	17	4.42708	5.98592	42.6056
	30	15	3.90625	5.28169	47.8873
	31	11	2.86458	3.87324	51.7606
	32	12	3.125	4.22535	55.9859
	33	20	5.20833	7.04225	63.0282
	34	10	2.60417	3.52113	66.5493
	35	14	3.64583	4.92958	71.4789
	36	8	2.08333	2.8169	74.2958
	37	5	1.30208	1.76056	76.0563
	38	5	1.30208	1.76056	77.8169
	39	8	2.08333	2.8169	80.6338
	40	7	1.82292	2.46479	83.0986
	41	2	0.520833	0.704225	83.8028
	42	3	0.78125	1.05634	84.8592
	43	3	0.78125	1.05634	85.9155
	44	6	1.5625	2.11268	88.0282
	45	6	1.5625	2.11268	90.1408
	46	4	1.04167	1.40845	91.5493
	47	3	0.78125	1.05634	92.6056
	48	1	0.260417	0.352113	92.9577
	49	2	0.520833	0.704225	93.662
	50	3	0.78125	1.05634	94.7183
	51	2	0.520833	0.704225	95.4225
	52	2	0.520833	0.704225	96.1268
	53	1	0.260417	0.352113	96.4789
	54	1	0.260417	0.352113	96.831
	56	1	0.260417	0.352113	97.1831
	57	4	1.04167	1.40845	98.5915
	58	1	0.260417	0.352113	98.9437
	59	1	0.260417	0.352113	99.2958
	60	1	0.260417	0.352113	99.6479
	61	1	0.260417	0.352113	100
	Total	284	73.9583	100
Missing	System	100	26.0417
Total		384	100
Age group
		Frequency	Percent	Valid Percent	Cumulative Percent
Valid	23-30	182	47.3958	47.3958	47.3958
	31-40	135	35.1562	35.1562	82.5521
	41-50	48	12.5	12.5	95.0521
	>50	19	4.94792	4.94792	100
	Total	384	100	100
Gender
		Frequency	Percent	Valid Percent	Cumulative Percent
Valid	Male	140	36.4583	36.4583	36.4583
	Female	244	63.5417	63.5417	100
	Total	384	100	100
Race
		Frequency	Percent	Valid Percent	Cumulative Percent
Valid	Malay	76	19.7917	19.7917	19.7917
	Chinese	279	72.6562	72.6562	92.4479
	Indian	22	5.72917	5.72917	98.1771
	Others	7	1.82292	1.82292	100
	Total	384	100	100
Place of practice
		Frequency	Percent	Valid Percent	Cumulative Percent
Valid	Northern Peninsular	79	20.5729	20.6266	20.6266
	Eastern Peninsular	24	6.25	6.26632	26.893
	Central Peninsular	80	20.8333	20.8877	47.7807
	Southern Peninsular	36	9.375	9.39948	57.1802
	East Malaysia	4	1.04167	1.04439	58.2245
	Federal Territories	160	41.6667	41.7755	100
	Total	383	99.7396	100
Missing	99	1	0.260417
Total		384	100
Specific place
		Frequency	Percent	Valid Percent	Cumulative Percent
Valid	City	297	77.3438	77.9528	77.9528
	Town	84	21.875	22.0472	100
	Total	381	99.2188	100
Missing	99	3	0.78125
Total		384	100
Degree
		Frequency	Percent	Valid Percent	Cumulative Percent
Valid	Local	284	73.9583	74.934	74.934
	Foreign	87	22.6562	22.9551	97.8892
	Local and Foreign	8	2.08333	2.11082	100
	Total	379	98.6979	100
Missing	99	3	0.78125
	System	2	0.520833
	Total	5	1.30208
Total		384	100
Where degree
		Frequency	Percent	Valid Percent	Cumulative Percent
Valid	Australia	20	5.20833	5.30504	5.30504
	Monash	6	1.5625	1.59151	6.89655
	UKM	36	9.375	9.54907	16.4456
	UCSI	32	8.33333	8.48806	24.9337
	UK	52	13.5417	13.7931	38.7268
	IMU	59	15.3646	15.6499	54.3767
	USM	62	16.1458	16.4456	70.8223
	UM	18	4.6875	4.77454	75.5968
	CUCMS	10	2.60417	2.65252	78.2493
	MAHSA	9	2.34375	2.38727	80.6366
	IMU, UK	1	0.260417	0.265252	80.9019
	Asian Metropolitan Uni	6	1.5625	1.59151	82.4934
	AIMST	15	3.90625	3.97878	86.4721
	India	1	0.260417	0.265252	86.7374
	Egypt	2	0.520833	0.530504	87.2679
	IIUM	3	0.78125	0.795756	88.0637
	Indonesia	6	1.5625	1.59151	89.6552
	IMU, Scotland	1	0.260417	0.265252	89.9204
	Uni of Nottingham & UK	2	0.520833	0.530504	90.4509
	SEGI	3	0.78125	0.795756	91.2467
	MSU	8	2.08333	2.12202	93.3687
	UiTM	8	2.08333	2.12202	95.4907
	Monash, Australia	1	0.260417	0.265252	95.756
	Taiwan	2	0.520833	0.530504	96.2865
	SEGI, UK	1	0.260417	0.265252	96.5517
	Glasgow	1	0.260417	0.265252	96.817
	University of Nottingham	1	0.260417	0.265252	97.0822
	Japan	1	0.260417	0.265252	97.3475
	UIAM	2	0.520833	0.530504	97.878
	USA	1	0.260417	0.265252	98.1432
	NZ	1	0.260417	0.265252	98.4085
	Singapore	1	0.260417	0.265252	98.6737
	UniKL	5	1.30208	1.32626	100
	Total	377	98.1771	100
Missing	99	3	0.78125
	System	4	1.04167
	Total	7	1.82292
Total		384	100
Oversea Practice
		Frequency	Percent	Valid Percent	Cumulative Percent
Valid	Yes	50	13.0208	13.089	13.089
	No	332	86.4583	86.911	100
	Total	382	99.4792	100
Missing	99	2	0.520833
Total		384	100
Where oversea
		Frequency	Percent	Valid Percent	Cumulative Percent
Valid	UK	35	9.11458	76.087	76.087
	Australia	5	1.30208	10.8696	86.9565
	Glassgow	1	0.260417	2.17391	89.1304
	Taiwan	1	0.260417	2.17391	91.3043
	Singapore	2	0.520833	4.34783	95.6522
	USA	2	0.520833	4.34783	100
	Total	46	11.9792	100
Missing	99	2	0.520833
	System	336	87.5
	Total	338	88.0208
Total		384	100
How long
		Frequency	Percent	Valid Percent	Cumulative Percent
Valid	.1	1	0.260417	2.17391	2.17391
	1.0	24	6.25	52.1739	54.3478
	1.5	1	0.260417	2.17391	56.5217
	2.0	10	2.60417	21.7391	78.2609
	2.5	1	0.260417	2.17391	80.4348
	3.0	1	0.260417	2.17391	82.6087
	4.0	3	0.78125	6.52174	89.1304
	5.0	2	0.520833	4.34783	93.4783
	8.0	1	0.260417	2.17391	95.6522
	10.0	2	0.520833	4.34783	100
	Total	46	11.9792	100
Missing	99.0	2	0.520833
	System	336	87.5
	Total	338	88.0208
Total		384	100
Postgrad
		Frequency	Percent	Valid Percent	Cumulative Percent
Valid	Yes	16	4.16667	4.19948	4.19948
	No	365	95.0521	95.8005	100
	Total	381	99.2188	100
Missing	99	3	0.78125
Total		384	100
Where postgrad
		Frequency	Percent	Valid Percent	Cumulative Percent
Valid	Child health (Parenteral nutrition)	1	0.260417	7.69231	7.69231
	Pharmacoeconomics	1	0.260417	7.69231	15.3846
	Pharmacy practice (Master)	3	0.78125	23.0769	38.4615
	Clinical pharmacy (Master)	6	1.5625	46.1538	84.6154
	Counselling (Master)	1	0.260417	7.69231	92.3077
	Clinical hypnotherapist	1	0.260417	7.69231	100
	Total	13	3.38542	100
Missing	99	2	0.520833
	System	369	96.0938
	Total	371	96.6146
Total		384	100
Professional body
		Frequency	Percent	Valid Percent	Cumulative Percent
Valid	Yes	248	64.5833	65.6085	65.6085
	No	130	33.8542	34.3915	100
	Total	378	98.4375	100
Missing	99	6	1.5625
Total		384	100
Which body
		Frequency	Percent	Valid Percent	Cumulative Percent
Valid	MPS	227	59.1146	92.2764	92.2764
	MPS, Unicef	1	0.260417	0.406504	92.6829
	MPS, GPHC	4	1.04167	1.62602	94.3089
	MPS, MCPG	3	0.78125	1.21951	95.5285
	Royal Pharmaceutical Society	2	0.520833	0.813008	96.3415
	MPS, RPS	2	0.520833	0.813008	97.1545
	Pharmacy board	2	0.520833	0.813008	97.9675
	MyPSA	2	0.520833	0.813008	98.7805
	RPSGB, GPHC, MPS	1	0.260417	0.406504	99.187
	Pharmacy Board, RPS	1	0.260417	0.406504	99.5935
	GPHC	1	0.260417	0.406504	100
	Total	246	64.0625	100
Missing	99	2	0.520833
	System	136	35.4167
	Total	138	35.9375
Total		384	100
Years of practice
		Frequency	Percent	Valid Percent	Cumulative Percent
Valid	.3	1	0.260417	0.266667	0.266667
	.5	1	0.260417	0.266667	0.533333
	1.0	29	7.55208	7.73333	8.26667
	1.5	3	0.78125	0.8	9.06667
	2.0	35	9.11458	9.33333	18.4
	2.5	4	1.04167	1.06667	19.4667
	3.0	51	13.2812	13.6	33.0667
	3.5	2	0.520833	0.533333	33.6
	4.0	33	8.59375	8.8	42.4
	5.0	21	5.46875	5.6	48
	5.5	1	0.260417	0.266667	48.2667
	6.0	18	4.6875	4.8	53.0667
	7.0	15	3.90625	4	57.0667
	8.0	18	4.6875	4.8	61.8667
	9.0	12	3.125	3.2	65.0667
	10.0	22	5.72917	5.86667	70.9333
	10.5	1	0.260417	0.266667	71.2
	11.0	5	1.30208	1.33333	72.5333
	12.0	14	3.64583	3.73333	76.2667
	13.0	9	2.34375	2.4	78.6667
	14.0	9	2.34375	2.4	81.0667
	15.0	18	4.6875	4.8	85.8667
	16.0	3	0.78125	0.8	86.6667
	17.0	3	0.78125	0.8	87.4667
	18.0	6	1.5625	1.6	89.0667
	19.0	6	1.5625	1.6	90.6667
	20.0	8	2.08333	2.13333	92.8
	20.5	1	0.260417	0.266667	93.0667
	21.0	3	0.78125	0.8	93.8667
	22.0	2	0.520833	0.533333	94.4
	23.0	3	0.78125	0.8	95.2
	24.0	2	0.520833	0.533333	95.7333
	25.0	2	0.520833	0.533333	96.2667
	26.0	3	0.78125	0.8	97.0667
	27.0	1	0.260417	0.266667	97.3333
	28.0	1	0.260417	0.266667	97.6
	29.0	1	0.260417	0.266667	97.8667
	30.0	4	1.04167	1.06667	98.9333
	31.0	1	0.260417	0.266667	99.2
	32.0	1	0.260417	0.266667	99.4667
	35.0	1	0.260417	0.266667	99.7333
	40.0	1	0.260417	0.266667	100
	Total	375	97.6562	100
Missing	99.0	9	2.34375
Total		384	100
Years group
		Frequency	Percent	Valid Percent	Cumulative Percent
Valid	<2	34	8.85417	8.85417	8.85417
	2-5	147	38.2812	38.2812	47.1354
	6-10	84	21.875	21.875	69.0104
	11-20	83	21.6146	21.6146	90.625
	>20	27	7.03125	7.03125	97.6562
	99	9	2.34375	2.34375	100
	Total	384	100	100
Understanding of doping
		Frequency	Percent	Valid Percent	Cumulative Percent
Valid	Yes	307	79.9479	80.5774	80.5774
	No	74	19.2708	19.4226	100
	Total	381	99.2188	100
Missing	99	1	0.260417
	System	2	0.520833
	Total	3	0.78125
Total		384	100
DATASET ACTIVATE DataSet1.
SAVE OUTFILE='C:\Users\Asus\Desktop\FYP.sav'
/COMPRESSED.
FREQUENCIES VARIABLES=Agegroup Yearsgroup
/ORDER=ANALYSIS.
Frequencies
Notes
Output Created		07-DEC-2019 21:11:40
Comments
Input	Data	C:\Users\Asus\Desktop\FYP.sav
	Active Dataset	DataSet1
	Filter	<none>
	Weight	<none>
	Split File	<none>
	N of Rows in Working Data File	384
Missing Value Handling	Definition of Missing	User-defined missing values are treated as missing.
	Cases Used	Statistics are based on all cases with valid data.
Syntax		FREQUENCIES VARIABLES=Agegroup Yearsgroup /ORDER=ANALYSIS.
Resources	Processor Time	00:00:00.00
	Elapsed Time	00:00:00.00
Statistics
		Age group	Years group
N	Valid	384	375
	Missing	0	9
Frequency Table
Age group
		Frequency	Percent	Valid Percent	Cumulative Percent
Valid	23-30	182	47.3958	47.3958	47.3958
	31-40	135	35.1562	35.1562	82.5521
	41-50	48	12.5	12.5	95.0521
	>50	19	4.94792	4.94792	100
	Total	384	100	100
Years group
		Frequency	Percent	Valid Percent	Cumulative Percent
Valid	<2	34	8.85417	9.06667	9.06667
	2-5	147	38.2812	39.2	48.2667
	6-10	84	21.875	22.4	70.6667
	11-20	83	21.6146	22.1333	92.8
	>20	27	7.03125	7.2	100
	Total	375	97.6562	100
Missing	99	9	2.34375
Total		384	100
DESCRIPTIVES VARIABLES=Years
/STATISTICS=MEAN STDDEV MIN MAX.
Descriptives
Notes
Output Created		07-DEC-2019 21:14:06
Comments
Input	Data	C:\Users\Asus\Desktop\FYP.sav
	Active Dataset	DataSet1
	Filter	<none>
	Weight	<none>
	Split File	<none>
	N of Rows in Working Data File	384
Missing Value Handling	Definition of Missing	User defined missing values are treated as missing.
	Cases Used	All non-missing data are used.
Syntax		DESCRIPTIVES VARIABLES=Years /STATISTICS=MEAN STDDEV MIN MAX.
Resources	Processor Time	00:00:00.00
	Elapsed Time	00:00:00.00
Descriptive Statistics
	N	Minimum	Maximum	Mean	Std. Deviation
Years of practice	375	0.25	40	8.38333	7.24351
Valid N (listwise)	375
FREQUENCIES VARIABLES=AAS Peptide Growth B2agonists Insulin Stimulants Diuretics Nicotine NSAIDs
Bblockers Caffeine Alcohol VAR00014 Salbutamol Inhaledc Injectedc Salmeterol Oralc Dihydrocodeine
VAR00021 T1 T2 T3 T4 T5 VAR00027 Q4 Q5 Q6 Q7 Q8 Q9 VAR00034 Q10a Q10b Q10c Q10d Q10e Total Category
/ORDER=ANALYSIS.
Frequencies
Notes
Output Created		07-DEC-2019 21:16:08
Comments
Input	Data	C:\Users\Asus\Desktop\FYP.sav
	Active Dataset	DataSet1
	Filter	<none>
	Weight	<none>
	Split File	<none>
	N of Rows in Working Data File	384
Missing Value Handling	Definition of Missing	User-defined missing values are treated as missing.
	Cases Used	Statistics are based on all cases with valid data.
Syntax		FREQUENCIES VARIABLES=AAS Peptide Growth B2agonists Insulin Stimulants Diuretics Nicotine NSAIDs Bblockers Caffeine Alcohol VAR00014 Salbutamol Inhaledc Injectedc Salmeterol Oralc Dihydrocodeine VAR00021 T1 T2 T3 T4 T5 VAR00027 Q4 Q5 Q6 Q7 Q8 Q9 VAR00034 Q10a Q10b Q10c Q10d Q10e Total Category /ORDER=ANALYSIS.
Resources	Processor Time	00:00:00.02
	Elapsed Time	00:00:00.01
Statistics
		AAS	Peptide hormones	Growth factors	B-2 agonists	Insulin	Stimulants	Diuretics	Nicotine	NSAIDs	B-blockers	Caffeine	Alcohol	VAR00014	Salbutamol	Inhaledc	Injectedc	Salmeterol	Oralc
N	Valid	384	384	384	384	384	384	384	384	384	384	384	384	0	384	384	384	384	384
	Missing	0	0	0	0	0	0	0	0	0	0	0	0	384	0	0	0	0	0
Frequency Table
AAS
		Frequency	Percent	Valid Percent	Cumulative Percent
Valid	Not sure	16	4.16667	4.16667	4.16667
	Correct	368	95.8333	95.8333	100
	Total	384	100	100
Peptide hormones
		Frequency	Percent	Valid Percent	Cumulative Percent
Valid	Not sure	210	54.6875	54.6875	54.6875
	Correct	174	45.3125	45.3125	100
	Total	384	100	100
Growth factors
		Frequency	Percent	Valid Percent	Cumulative Percent
Valid	Not sure	132	34.375	34.375	34.375
	Correct	252	65.625	65.625	100
	Total	384	100	100
B-2 agonists
		Frequency	Percent	Valid Percent	Cumulative Percent
Valid	Not sure	252	65.625	65.625	65.625
	Correct	132	34.375	34.375	100
	Total	384	100	100
Insulin
		Frequency	Percent	Valid Percent	Cumulative Percent
Valid	Not sure	353	91.9271	91.9271	91.9271
	Correct	31	8.07292	8.07292	100
	Total	384	100	100
Stimulants
		Frequency	Percent	Valid Percent	Cumulative Percent
Valid	Not sure	82	21.3542	21.3542	21.3542
	Correct	302	78.6458	78.6458	100
	Total	384	100	100
Diuretics
		Frequency	Percent	Valid Percent	Cumulative Percent
Valid	Not sure	171	44.5312	44.5312	44.5312
	Correct	213	55.4688	55.4688	100
	Total	384	100	100
Nicotine
		Frequency	Percent	Valid Percent	Cumulative Percent
Valid	Incorrect	58	15.1042	15.1042	15.1042
	Not sure	1	0.260417	0.260417	15.3646
	Correct	325	84.6354	84.6354	100
	Total	384	100	100
NSAIDs
		Frequency	Percent	Valid Percent	Cumulative Percent
Valid	Incorrect	33	8.59375	8.59375	8.59375
	Not sure	1	0.260417	0.260417	8.85417
	Correct	350	91.1458	91.1458	100
	Total	384	100	100
B-blockers
		Frequency	Percent	Valid Percent	Cumulative Percent
Valid	Not sure	286	74.4792	74.4792	74.4792
	Correct	98	25.5208	25.5208	100
	Total	384	100	100
Caffeine
		Frequency	Percent	Valid Percent	Cumulative Percent
Valid	Incorrect	68	17.7083	17.7083	17.7083
	Correct	316	82.2917	82.2917	100
	Total	384	100	100
Alcohol
		Frequency	Percent	Valid Percent	Cumulative Percent
Valid	Incorrect	78	20.3125	20.3125	20.3125
	Correct	306	79.6875	79.6875	100
	Total	384	100	100
VAR00014
		Frequency	Percent
Missing	System	384	100
Salbutamol
		Frequency	Percent	Valid Percent	Cumulative Percent
Valid	Not sure	112	29.1667	29.1667	29.1667
	Correct	272	70.8333	70.8333	100
	Total	384	100	100
Inhaledc
		Frequency	Percent	Valid Percent	Cumulative Percent
Valid	Not sure	209	54.4271	54.4271	54.4271
	Correct	175	45.5729	45.5729	100
	Total	384	100	100
Injectedc
		Frequency	Percent	Valid Percent	Cumulative Percent
Valid	Incorrect	35	9.11458	9.11458	9.11458
	Not sure	1	0.260417	0.260417	9.375
	Correct	348	90.625	90.625	100
	Total	384	100	100
Salmeterol
		Frequency	Percent	Valid Percent	Cumulative Percent
Valid	Not sure	212	55.2083	55.2083	55.2083
	Correct	172	44.7917	44.7917	100
	Total	384	100	100
Oralc
		Frequency	Percent	Valid Percent	Cumulative Percent
Valid	Incorrect	46	11.9792	11.9792	11.9792
	Correct	338	88.0208	88.0208	100
	Total	384	100	100
Dihydrocodeine
		Frequency	Percent	Valid Percent	Cumulative Percent
Valid	Incorrect	18	4.6875	4.6875	4.6875
	Correct	366	95.3125	95.3125	100
	Total	384	100	100
VAR00021
		Frequency	Percent
Missing	System	384	100
To coordinate
		Frequency	Percent	Valid Percent	Cumulative Percent
Valid	Not sure	70	18.2292	18.2292	18.2292
	Correct	314	81.7708	81.7708	100
	Total	384	100	100
To establish
		Frequency	Percent	Valid Percent	Cumulative Percent
Valid	Not sure	133	34.6354	34.6354	34.6354
	Correct	251	65.3646	65.3646	100
	Total	384	100	100
To establish a
		Frequency	Percent	Valid Percent	Cumulative Percent
Valid	Not sure	91	23.6979	23.6979	23.6979
	Correct	293	76.3021	76.3021	100
	Total	384	100	100
To conduct
		Frequency	Percent	Valid Percent	Cumulative Percent
Valid	Not sure	138	35.9375	35.9375	35.9375
	Correct	246	64.0625	64.0625	100
	Total	384	100	100
To prosecute
		Frequency	Percent	Valid Percent	Cumulative Percent
Valid	Incorrect	130	33.8542	33.8542	33.8542
	Correct	254	66.1458	66.1458	100
	Total	384	100	100
VAR00027
		Frequency	Percent
Missing	System	384	100
Q4
		Frequency	Percent	Valid Percent	Cumulative Percent
Valid	Incorrect	97	25.2604	25.2604	25.2604
	Not sure	267	69.5312	69.5312	94.7917
	Correct	20	5.20833	5.20833	100
	Total	384	100	100
Q5
		Frequency	Percent	Valid Percent	Cumulative Percent
Valid	Incorrect	12	3.125	3.125	3.125
	Not sure	97	25.2604	25.2604	28.3854
	Correct	275	71.6146	71.6146	100
	Total	384	100	100
Q6
		Frequency	Percent	Valid Percent	Cumulative Percent
Valid	Incorrect	16	4.16667	4.16667	4.16667
	Not sure	125	32.5521	32.5521	36.7188
	Correct	243	63.2812	63.2812	100
	Total	384	100	100
Q7
		Frequency	Percent	Valid Percent	Cumulative Percent
Valid	Incorrect	157	40.8854	40.8854	40.8854
	Not sure	219	57.0312	57.0312	97.9167
	Correct	8	2.08333	2.08333	100
	Total	384	100	100
Q8
		Frequency	Percent	Valid Percent	Cumulative Percent
Valid	Incorrect	122	31.7708	31.7708	31.7708
	Not sure	220	57.2917	57.2917	89.0625
	Correct	42	10.9375	10.9375	100
	Total	384	100	100
Q9
		Frequency	Percent	Valid Percent	Cumulative Percent
Valid	Incorrect	11	2.86458	2.86458	2.86458
	Not sure	273	71.0938	71.0938	73.9583
	Correct	100	26.0417	26.0417	100
	Total	384	100	100
VAR00034
		Frequency	Percent
Missing	System	384	100
Presence
		Frequency	Percent	Valid Percent	Cumulative Percent
Valid	Not sure	32	8.33333	8.33333	8.33333
	Correct	352	91.6667	91.6667	100
	Total	384	100	100
Helping
		Frequency	Percent	Valid Percent	Cumulative Percent
Valid	Not sure	188	48.9583	48.9583	48.9583
	Correct	196	51.0417	51.0417	100
	Total	384	100	100
Refusing
		Frequency	Percent	Valid Percent	Cumulative Percent
Valid	Not sure	108	28.125	28.125	28.125
	Correct	276	71.875	71.875	100
	Total	384	100	100
Administering
		Frequency	Percent	Valid Percent	Cumulative Percent
Valid	Not sure	98	25.5208	25.5208	25.5208
	Correct	286	74.4792	74.4792	100
	Total	384	100	100
Unintentional
		Frequency	Percent	Valid Percent	Cumulative Percent
Valid	Not sure	253	65.8854	65.8854	65.8854
	Correct	131	34.1146	34.1146	100
	Total	384	100	100
Total knowledge
		Frequency	Percent	Valid Percent	Cumulative Percent
Valid	38	1	0.260417	0.260417	0.260417
	39	3	0.78125	0.78125	1.04167
	40	3	0.78125	0.78125	1.82292
	42	2	0.520833	0.520833	2.34375
	43	5	1.30208	1.30208	3.64583
	44	4	1.04167	1.04167	4.6875
	45	9	2.34375	2.34375	7.03125
	46	16	4.16667	4.16667	11.1979
	47	13	3.38542	3.38542	14.5833
	48	16	4.16667	4.16667	18.75
	49	25	6.51042	6.51042	25.2604
	50	31	8.07292	8.07292	33.3333
	51	33	8.59375	8.59375	41.9271
	52	40	10.4167	10.4167	52.3438
	53	24	6.25	6.25	58.5938
	54	40	10.4167	10.4167	69.0104
	55	32	8.33333	8.33333	77.3438
	56	27	7.03125	7.03125	84.375
	57	26	6.77083	6.77083	91.1458
	58	14	3.64583	3.64583	94.7917
	59	11	2.86458	2.86458	97.6562
	60	6	1.5625	1.5625	99.2188
	61	1	0.260417	0.260417	99.4792
	62	1	0.260417	0.260417	99.7396
	63	1	0.260417	0.260417	100
	Total	384	100	100
Knowledge category
		Frequency	Percent	Valid Percent	Cumulative Percent
Valid	Poor	9	2.34375	2.34375	2.34375
	Moderate	216	56.25	56.25	58.5938
	Good	159	41.4062	41.4062	100
	Total	384	100	100
DATASET ACTIVATE DataSet1.
SAVE OUTFILE='C:\Users\Asus\Desktop\FYP.sav'
/COMPRESSED.
DATASET ACTIVATE DataSet1.
SAVE OUTFILE='C:\Users\Asus\Desktop\FYP.sav'
/COMPRESSED.
FREQUENCIES VARIABLES=Q1 Q2 Q3 Q4C Q5C Q6C Q7C Q8C Q9C Q10 Q11 Q12 Q13 Q14 Q15
/ORDER=ANALYSIS.
																																				Helping	Refusing	Administering	Unintentional	Total knowledge	Knowledge category
																																				384	384	384	384	384	384
																																				0	0	0	0	0	0
																																				Vitamins or multivitamins	Calcium	Sports bar or gel	Protein supplements	Isotonic or sports drinks	Herbal supplements	Herbal explain	VAR00006	Q11D	Q12D	Talk	Q13D	Keep uptodate
																																				316	301	324	330	295	286	9	0	382	383	6	381	12
																																				68	83	60	54	89	98	375	384	2	1	378	3	372
