# Supplementary material for: Engaging community pharmacists to eliminate inadvertent doping in sports: A study of their knowledge on doping
Source: PLoS One. 2022 Jun 10;17(6):e0268878. doi: 10.1371/journal.pone.0268878 (PMC9187095; doi:10.1371/journal.pone.0268878)
Supplement: S2 Table — (XLSX) [file pone.0268878.s002.xlsx]

## Sheet: Sheet1
Your temporary usage period for IBM SPSS Statistics will expire in 5729 days.
GET
FILE='C:\Users\Asus\Desktop\THESIS\FYP.sav'.
DATASET NAME DataSet1 WINDOW=FRONT.
EXAMINE VARIABLES=Total BY Postgrad
/PLOT BOXPLOT HISTOGRAM NPPLOT
/COMPARE GROUPS
/STATISTICS DESCRIPTIVES
/CINTERVAL 95
/MISSING LISTWISE
/NOTOTAL.
Explore
Notes
Output Created		24-APR-2020 11:53:28
Comments
Input	Data	C:\Users\Asus\Desktop\THESIS\FYP.sav
	Active Dataset	DataSet1
	Filter	<none>
	Weight	<none>
	Split File	<none>
	N of Rows in Working Data File	384
Missing Value Handling	Definition of Missing	User-defined missing values for dependent variables are treated as missing.
	Cases Used	Statistics are based on cases with no missing values for any dependent variable or factor used.
Syntax		EXAMINE VARIABLES=Total BY Postgrad /PLOT BOXPLOT HISTOGRAM NPPLOT /COMPARE GROUPS /STATISTICS DESCRIPTIVES /CINTERVAL 95 /MISSING LISTWISE /NOTOTAL.
Resources	Processor Time	00:00:03.55
	Elapsed Time	00:00:02.38
[DataSet1] C:\Users\Asus\Desktop\THESIS\FYP.sav
Postgrad
Case Processing Summary
Postgrad		Cases
		Valid		Missing		Total
		N	Percent	N	Percent	N	Percent
Total knowledge	Yes	16	1	0	0	16	1
	No	365	1	0	0	365	1
Descriptives
Postgrad				Statistic	Std. Error
Total knowledge	Yes	Mean		53.625	1.11383
		95% Confidence Interval for Mean	Lower Bound	51.2509
			Upper Bound	55.9991
		5% Trimmed Mean		53.4167
		Median		53
		Variance		19.85
		Std. Deviation		4.45533
		Minimum		47
		Maximum		64
		Range		17
		Interquartile Range		6.5
		Skewness		0.661478	0.564308
		Kurtosis		0.481698	1.09077
	No	Mean		51.0274	0.225028
		95% Confidence Interval for Mean	Lower Bound	50.5849
			Upper Bound	51.4699
		5% Trimmed Mean		51.137
		Median		51
		Variance		18.4828
		Std. Deviation		4.29916
		Minimum		37
		Maximum		61
		Range		24
		Interquartile Range		6
		Skewness		-0.356994	0.127689
		Kurtosis		0.107404	0.254695
Tests of Normality
Postgrad		Kolmogorov-Smirnova			Shapiro-Wilk
		Statistic	df	Sig.	Statistic	df	Sig.
Total knowledge	Yes	0.118281	16	.200*	0.968802	16	0.818852
	No	0.0795346	365	8.56199e-06	0.98633	365	0.00160897
*. This is a lower bound of the true significance.
a. Lilliefors Significance Correction
Total knowledge
Histograms
Normal Q-Q Plots
Detrended Normal Q-Q Plots
EXAMINE VARIABLES=Total BY Body
/PLOT BOXPLOT HISTOGRAM NPPLOT
/COMPARE GROUPS
/STATISTICS DESCRIPTIVES
/CINTERVAL 95
/MISSING LISTWISE
/NOTOTAL.
Explore
Notes
Output Created		24-APR-2020 11:57:15
Comments
Input	Data	C:\Users\Asus\Desktop\THESIS\FYP.sav
	Active Dataset	DataSet1
	Filter	<none>
	Weight	<none>
	Split File	<none>
	N of Rows in Working Data File	384
Missing Value Handling	Definition of Missing	User-defined missing values for dependent variables are treated as missing.
	Cases Used	Statistics are based on cases with no missing values for any dependent variable or factor used.
Syntax		EXAMINE VARIABLES=Total BY Body /PLOT BOXPLOT HISTOGRAM NPPLOT /COMPARE GROUPS /STATISTICS DESCRIPTIVES /CINTERVAL 95 /MISSING LISTWISE /NOTOTAL.
Resources	Processor Time	00:00:05.81
	Elapsed Time	00:00:02.13
Professional body
Case Processing Summary
Professional body		Cases
		Valid		Missing		Total
		N	Percent	N	Percent	N	Percent
Total knowledge	Yes	248	1	0	0	248	1
	No	130	1	0	0	130	1
Descriptives
Professional body				Statistic	Std. Error
Total knowledge	Yes	Mean		51.7661	0.247174
		95% Confidence Interval for Mean	Lower Bound	51.2793
			Upper Bound	52.253
		5% Trimmed Mean		51.8136
		Median		52
		Variance		15.1516
		Std. Deviation		3.8925
		Minimum		40
		Maximum		64
		Range		24
		Interquartile Range		6
		Skewness		-0.0861654	0.154613
		Kurtosis		0.0499051	0.308021
	No	Mean		49.9692	0.427155
		95% Confidence Interval for Mean	Lower Bound	49.1241
			Upper Bound	50.8144
		5% Trimmed Mean		50.0684
		Median		50
		Variance		23.72
		Std. Deviation		4.87032
		Minimum		37
		Maximum		61
		Range		24
		Interquartile Range		6
		Skewness		-0.270529	0.21241
		Kurtosis		-0.155495	0.421762
Tests of Normality
Professional body		Kolmogorov-Smirnova			Shapiro-Wilk
		Statistic	df	Sig.	Statistic	df	Sig.
Total knowledge	Yes	0.0728192	248	0.00283976	0.991164	248	0.140026
	No	0.0794435	130	0.0430012	0.987165	130	0.265124
a. Lilliefors Significance Correction
Total knowledge
Histograms
Normal Q-Q Plots
Detrended Normal Q-Q Plots
EXAMINE VARIABLES=Total BY Doping
/PLOT BOXPLOT HISTOGRAM NPPLOT
/COMPARE GROUPS
/STATISTICS DESCRIPTIVES
/CINTERVAL 95
/MISSING LISTWISE
/NOTOTAL.
Explore
Notes
Output Created		24-APR-2020 11:58:58
Comments
Input	Data	C:\Users\Asus\Desktop\THESIS\FYP.sav
	Active Dataset	DataSet1
	Filter	<none>
	Weight	<none>
	Split File	<none>
	N of Rows in Working Data File	384
Missing Value Handling	Definition of Missing	User-defined missing values for dependent variables are treated as missing.
	Cases Used	Statistics are based on cases with no missing values for any dependent variable or factor used.
Syntax		EXAMINE VARIABLES=Total BY Doping /PLOT BOXPLOT HISTOGRAM NPPLOT /COMPARE GROUPS /STATISTICS DESCRIPTIVES /CINTERVAL 95 /MISSING LISTWISE /NOTOTAL.
Resources	Processor Time	00:00:01.75
	Elapsed Time	00:00:01.59
Understanding of doping
Case Processing Summary
Understanding of doping		Cases
		Valid		Missing		Total
		N	Percent	N	Percent	N	Percent
Total knowledge	Yes	307	1	0	0	307	1
	No	74	1	0	0	74	1
Descriptives
Understanding of doping				Statistic	Std. Error
Total knowledge	Yes	Mean		51.9349	0.224405
		95% Confidence Interval for Mean	Lower Bound	51.4933
			Upper Bound	52.3764
		5% Trimmed Mean		51.9976
		Median		52
		Variance		15.4598
		Std. Deviation		3.93189
		Minimum		40
		Maximum		64
		Range		24
		Interquartile Range		5
		Skewness		-0.18417	0.139123
		Kurtosis		0.161034	0.277365
	No	Mean		47.8784	0.507242
		95% Confidence Interval for Mean	Lower Bound	46.8674
			Upper Bound	48.8893
		5% Trimmed Mean		47.9159
		Median		48
		Variance		19.0398
		Std. Deviation		4.36346
		Minimum		37
		Maximum		58
		Range		21
		Interquartile Range		6
		Skewness		-0.155526	0.279197
		Kurtosis		0.0620272	0.551684
Tests of Normality
Understanding of doping		Kolmogorov-Smirnova			Shapiro-Wilk
		Statistic	df	Sig.	Statistic	df	Sig.
Total knowledge	Yes	0.0670275	307	0.00202709	0.990816	307	0.0520345
	No	0.082393	74	.200*	0.987931	74	0.708783
*. This is a lower bound of the true significance.
a. Lilliefors Significance Correction
Total knowledge
Histograms
Normal Q-Q Plots
Detrended Normal Q-Q Plots
