# Supplementary material for: Engaging community pharmacists to eliminate inadvertent doping in sports: A study of their knowledge on doping
Source: PLoS One. 2022 Jun 10;17(6):e0268878. doi: 10.1371/journal.pone.0268878 (PMC9187095; doi:10.1371/journal.pone.0268878)
Supplement: S3 Table — (XLSX) [file pone.0268878.s003.xlsx]

## Sheet: Sheet1
Your temporary usage period for IBM SPSS Statistics will expire in 5742 days.
GET
FILE='C:\Users\Asus\Desktop\THESIS\FYP.sav'.
DATASET NAME DataSet1 WINDOW=FRONT.
RECODE T4 (2=-2) INTO rT4.
VARIABLE LABELS rT4 'rT4'.
EXECUTE.
DATASET ACTIVATE DataSet1.
SAVE OUTFILE='C:\Users\Asus\Desktop\THESIS\FYP.sav'
/COMPRESSED.
RECODE Total (20 thru 41=1) (42 thru 56=2) (57 thru 68=3) INTO NCategory.
VARIABLE LABELS NCategory 'Knowledge'.
EXECUTE.
FREQUENCIES VARIABLES=NCategory
/ORDER=ANALYSIS.
Frequencies
Notes
Output Created		11-APR-2020 22:13:07
Comments
Input	Data	C:\Users\Asus\Desktop\THESIS\FYP.sav
	Active Dataset	DataSet1
	Filter	<none>
	Weight	<none>
	Split File	<none>
	N of Rows in Working Data File	384
Missing Value Handling	Definition of Missing	User-defined missing values are treated as missing.
	Cases Used	Statistics are based on all cases with valid data.
Syntax		FREQUENCIES VARIABLES=NCategory /ORDER=ANALYSIS.
Resources	Processor Time	00:00:00.03
	Elapsed Time	00:00:00.02
[DataSet1] C:\Users\Asus\Desktop\THESIS\FYP.sav
Statistics
Knowledge
N	Valid	384
	Missing	0
Knowledge
		Frequency	Percent	Valid Percent	Cumulative Percent
Valid	Poor	10	2.60417	2.60417	2.60417
	Moderate	333	86.7188	86.7188	89.3229
	Good	41	10.6771	10.6771	100
	Total	384	100	100
DATASET ACTIVATE DataSet1.
SAVE OUTFILE='C:\Users\Asus\Desktop\THESIS\FYP.sav'
/COMPRESSED.
NPAR TESTS
/M-W= Gender OverseaP Postgrad Body Doping BY Total(1 2)
/MISSING ANALYSIS.
NPar Tests
Notes
Output Created		11-APR-2020 22:22:08
Comments
Input	Data	C:\Users\Asus\Desktop\THESIS\FYP.sav
	Active Dataset	DataSet1
	Filter	<none>
	Weight	<none>
	Split File	<none>
	N of Rows in Working Data File	384
Missing Value Handling	Definition of Missing	User-defined missing values are treated as missing.
	Cases Used	Statistics for each test are based on all cases with valid data for the variable(s) used in that test.
Syntax		NPAR TESTS /M-W= Gender OverseaP Postgrad Body Doping BY Total(1 2) /MISSING ANALYSIS.
Resources	Processor Time	00:00:00.00
	Elapsed Time	00:00:00.00
	Number of Cases Alloweda	285975
a. Based on availability of workspace memory.
Warnings
There are not enough valid cases to perform the Mann-Whitney Test for Gender * Total knowledge (1, 2). No statistics are computed.
There are not enough valid cases to perform the Mann-Whitney Test for Oversea Practice * Total knowledge (1, 2). No statistics are computed.
There are not enough valid cases to perform the Mann-Whitney Test for Postgrad * Total knowledge (1, 2). No statistics are computed.
There are not enough valid cases to perform the Mann-Whitney Test for Professional body * Total knowledge (1, 2). No statistics are computed.
There are not enough valid cases to perform the Mann-Whitney Test for Understanding of doping * Total knowledge (1, 2). No statistics are computed.
NPAR TESTS
/M-W= Total BY Gender(1 2)
/MISSING ANALYSIS.
NPar Tests
Notes
Output Created		11-APR-2020 22:23:16
Comments
Input	Data	C:\Users\Asus\Desktop\THESIS\FYP.sav
	Active Dataset	DataSet1
	Filter	<none>
	Weight	<none>
	Split File	<none>
	N of Rows in Working Data File	384
Missing Value Handling	Definition of Missing	User-defined missing values are treated as missing.
	Cases Used	Statistics for each test are based on all cases with valid data for the variable(s) used in that test.
Syntax		NPAR TESTS /M-W= Total BY Gender(1 2) /MISSING ANALYSIS.
Resources	Processor Time	00:00:00.02
	Elapsed Time	00:00:00.02
	Number of Cases Alloweda	449389
a. Based on availability of workspace memory.
Mann-Whitney Test
Ranks
Gender		N	Mean Rank	Sum of Ranks
Total knowledge	Male	140	196.861	27560.5
	Female	244	189.998	46359.5
	Total	384
Test Statisticsa
	Total knowledge
Mann-Whitney U	16469.5
Wilcoxon W	46359.5
Z	-0.584774
Asymp. Sig. (2-tailed)	0.558699
a. Grouping Variable: Gender
NPAR TESTS
/M-W= Total BY OverseaP(1 2)
/MISSING ANALYSIS.
NPar Tests
Notes
Output Created		11-APR-2020 22:24:57
Comments
Input	Data	C:\Users\Asus\Desktop\THESIS\FYP.sav
	Active Dataset	DataSet1
	Filter	<none>
	Weight	<none>
	Split File	<none>
	N of Rows in Working Data File	384
Missing Value Handling	Definition of Missing	User-defined missing values are treated as missing.
	Cases Used	Statistics for each test are based on all cases with valid data for the variable(s) used in that test.
Syntax		NPAR TESTS /M-W= Total BY OverseaP(1 2) /MISSING ANALYSIS.
Resources	Processor Time	00:00:00.00
	Elapsed Time	00:00:00.02
	Number of Cases Alloweda	449389
a. Based on availability of workspace memory.
Mann-Whitney Test
Ranks
Oversea Practice		N	Mean Rank	Sum of Ranks
Total knowledge	Yes	50	180.17	9008.5
	No	332	193.206	64144.5
	Total	382
Test Statisticsa
	Total knowledge
Mann-Whitney U	7733.5
Wilcoxon W	9008.5
Z	-0.780437
Asymp. Sig. (2-tailed)	0.435134
a. Grouping Variable: Oversea Practice
NPAR TESTS
/M-W= Total BY Postgrad(1 2)
/MISSING ANALYSIS.
NPar Tests
Notes
Output Created		11-APR-2020 22:25:53
Comments
Input	Data	C:\Users\Asus\Desktop\THESIS\FYP.sav
	Active Dataset	DataSet1
	Filter	<none>
	Weight	<none>
	Split File	<none>
	N of Rows in Working Data File	384
Missing Value Handling	Definition of Missing	User-defined missing values are treated as missing.
	Cases Used	Statistics for each test are based on all cases with valid data for the variable(s) used in that test.
Syntax		NPAR TESTS /M-W= Total BY Postgrad(1 2) /MISSING ANALYSIS.
Resources	Processor Time	00:00:00.02
	Elapsed Time	00:00:00.02
	Number of Cases Alloweda	449389
a. Based on availability of workspace memory.
Mann-Whitney Test
Ranks
Postgrad		N	Mean Rank	Sum of Ranks
Total knowledge	Yes	16	244.5	3912
	No	365	188.655	68859
	Total	381
Test Statisticsa
	Total knowledge
Mann-Whitney U	2064
Wilcoxon W	68859
Z	-1.9908
Asymp. Sig. (2-tailed)	0.0465024
a. Grouping Variable: Postgrad
NPAR TESTS
/M-W= Total BY Body(1 2)
/MISSING ANALYSIS.
NPar Tests
Notes
Output Created		11-APR-2020 22:28:45
Comments
Input	Data	C:\Users\Asus\Desktop\THESIS\FYP.sav
	Active Dataset	DataSet1
	Filter	<none>
	Weight	<none>
	Split File	<none>
	N of Rows in Working Data File	384
Missing Value Handling	Definition of Missing	User-defined missing values are treated as missing.
	Cases Used	Statistics for each test are based on all cases with valid data for the variable(s) used in that test.
Syntax		NPAR TESTS /M-W= Total BY Body(1 2) /MISSING ANALYSIS.
Resources	Processor Time	00:00:00.02
	Elapsed Time	00:00:00.02
	Number of Cases Alloweda	449389
a. Based on availability of workspace memory.
Mann-Whitney Test
Ranks
Professional body		N	Mean Rank	Sum of Ranks
Total knowledge	Yes	248	203.262	50409
	No	130	163.246	21222
	Total	378
Test Statisticsa
	Total knowledge
Mann-Whitney U	12707
Wilcoxon W	21222
Z	-3.39174
Asymp. Sig. (2-tailed)	0.000694491
a. Grouping Variable: Professional body
NPAR TESTS
/M-W= Total BY Doping(1 2)
/MISSING ANALYSIS.
NPar Tests
Notes
Output Created		11-APR-2020 22:31:36
Comments
Input	Data	C:\Users\Asus\Desktop\THESIS\FYP.sav
	Active Dataset	DataSet1
	Filter	<none>
	Weight	<none>
	Split File	<none>
	N of Rows in Working Data File	384
Missing Value Handling	Definition of Missing	User-defined missing values are treated as missing.
	Cases Used	Statistics for each test are based on all cases with valid data for the variable(s) used in that test.
Syntax		NPAR TESTS /M-W= Total BY Doping(1 2) /MISSING ANALYSIS.
Resources	Processor Time	00:00:00.00
	Elapsed Time	00:00:00.00
	Number of Cases Alloweda	449389
a. Based on availability of workspace memory.
Mann-Whitney Test
Ranks
Understanding of doping		N	Mean Rank	Sum of Ranks
Total knowledge	Yes	307	210.078	64494
	No	74	111.851	8277
	Total	381
Test Statisticsa
	Total knowledge
Mann-Whitney U	5502
Wilcoxon W	8277
Z	-6.90638
Asymp. Sig. (2-tailed)	4.97168e-12
a. Grouping Variable: Understanding of doping
NPAR TESTS
/K-W=Total BY Race(1 4)
/MISSING ANALYSIS.
NPar Tests
Notes
Output Created		11-APR-2020 22:33:36
Comments
Input	Data	C:\Users\Asus\Desktop\THESIS\FYP.sav
	Active Dataset	DataSet1
	Filter	<none>
	Weight	<none>
	Split File	<none>
	N of Rows in Working Data File	384
Missing Value Handling	Definition of Missing	User-defined missing values are treated as missing.
	Cases Used	Statistics for each test are based on all cases with valid data for the variable(s) used in that test.
Syntax		NPAR TESTS /K-W=Total BY Race(1 4) /MISSING ANALYSIS.
Resources	Processor Time	00:00:00.00
	Elapsed Time	00:00:00.00
	Number of Cases Alloweda	449389
a. Based on availability of workspace memory.
Kruskal-Wallis Test
Ranks
Race		N	Mean Rank
Total knowledge	Malay	76	197.289
	Chinese	279	189.636
	Indian	22	204.705
	Others	7	216.286
	Total	384
Test Statisticsa,b
	Total knowledge
Kruskal-Wallis H	0.919749
df	3
Asymp. Sig.	0.82066
a. Kruskal Wallis Test
b. Grouping Variable: Race
NPAR TESTS
/K-W=Total BY Practice(1 5)
/MISSING ANALYSIS.
NPar Tests
Notes
Output Created		11-APR-2020 22:34:22
Comments
Input	Data	C:\Users\Asus\Desktop\THESIS\FYP.sav
	Active Dataset	DataSet1
	Filter	<none>
	Weight	<none>
	Split File	<none>
	N of Rows in Working Data File	384
Missing Value Handling	Definition of Missing	User-defined missing values are treated as missing.
	Cases Used	Statistics for each test are based on all cases with valid data for the variable(s) used in that test.
Syntax		NPAR TESTS /K-W=Total BY Practice(1 5) /MISSING ANALYSIS.
Resources	Processor Time	00:00:00.02
	Elapsed Time	00:00:00.01
	Number of Cases Alloweda	449389
a. Based on availability of workspace memory.
Kruskal-Wallis Test
Ranks
Place of practice		N	Mean Rank
Total knowledge	Northern Peninsular	79	114.981
	Eastern Peninsular	24	112.208
	Central Peninsular	80	109.3
	Southern Peninsular	36	110.792
	East Malaysia	4	116.75
	Total	223
Test Statisticsa,b
	Total knowledge
Kruskal-Wallis H	0.345009
df	4
Asymp. Sig.	0.986726
a. Kruskal Wallis Test
b. Grouping Variable: Place of practice
NPAR TESTS
/K-W=Total BY Degree2(1 3)
/MISSING ANALYSIS.
NPar Tests
Notes
Output Created		11-APR-2020 22:35:19
Comments
Input	Data	C:\Users\Asus\Desktop\THESIS\FYP.sav
	Active Dataset	DataSet1
	Filter	<none>
	Weight	<none>
	Split File	<none>
	N of Rows in Working Data File	384
Missing Value Handling	Definition of Missing	User-defined missing values are treated as missing.
	Cases Used	Statistics for each test are based on all cases with valid data for the variable(s) used in that test.
Syntax		NPAR TESTS /K-W=Total BY Degree2(1 3) /MISSING ANALYSIS.
Resources	Processor Time	00:00:00.00
	Elapsed Time	00:00:00.00
	Number of Cases Alloweda	449389
a. Based on availability of workspace memory.
Kruskal-Wallis Test
Ranks
Where degree		N	Mean Rank
Total knowledge	Australia	20	30.075
	Monash	6	28.8333
	UKM	36	32.7361
	Total	62
Test Statisticsa,b
	Total knowledge
Kruskal-Wallis H	0.429351
df	2
Asymp. Sig.	0.806803
a. Kruskal Wallis Test
b. Grouping Variable: Where degree
NPAR TESTS
/K-W=Total BY Degree(1 3)
/MISSING ANALYSIS.
NPar Tests
Notes
Output Created		11-APR-2020 22:36:02
Comments
Input	Data	C:\Users\Asus\Desktop\THESIS\FYP.sav
	Active Dataset	DataSet1
	Filter	<none>
	Weight	<none>
	Split File	<none>
	N of Rows in Working Data File	384
Missing Value Handling	Definition of Missing	User-defined missing values are treated as missing.
	Cases Used	Statistics for each test are based on all cases with valid data for the variable(s) used in that test.
Syntax		NPAR TESTS /K-W=Total BY Degree(1 3) /MISSING ANALYSIS.
Resources	Processor Time	00:00:00.02
	Elapsed Time	00:00:00.02
	Number of Cases Alloweda	449389
a. Based on availability of workspace memory.
Kruskal-Wallis Test
Ranks
Degree		N	Mean Rank
Total knowledge	Local	284	190.621
	Foreign	87	188.644
	Local and Foreign	8	182.688
	Total	379
Test Statisticsa,b
	Total knowledge
Kruskal-Wallis H	0.0584447
df	2
Asymp. Sig.	0.9712
a. Kruskal Wallis Test
b. Grouping Variable: Degree
NPAR TESTS
/K-W=Total BY Yearsgroup(1 5)
/MISSING ANALYSIS.
NPar Tests
Notes
Output Created		11-APR-2020 22:37:46
Comments
Input	Data	C:\Users\Asus\Desktop\THESIS\FYP.sav
	Active Dataset	DataSet1
	Filter	<none>
	Weight	<none>
	Split File	<none>
	N of Rows in Working Data File	384
Missing Value Handling	Definition of Missing	User-defined missing values are treated as missing.
	Cases Used	Statistics for each test are based on all cases with valid data for the variable(s) used in that test.
Syntax		NPAR TESTS /K-W=Total BY Yearsgroup(1 5) /MISSING ANALYSIS.
Resources	Processor Time	00:00:00.00
	Elapsed Time	00:00:00.00
	Number of Cases Alloweda	449389
a. Based on availability of workspace memory.
Kruskal-Wallis Test
Ranks
Years group		N	Mean Rank
Total knowledge	<2	34	179.279
	2-5	147	169.418
	6-10	84	210.542
	11-20	83	194.09
	>20	27	211.296
	Total	375
Test Statisticsa,b
	Total knowledge
Kruskal-Wallis H	9.73501
df	4
Asymp. Sig.	0.045136
a. Kruskal Wallis Test
b. Grouping Variable: Years group
